# Supplementary material for: Genomic and Phenotypic Characterization of Shiga Toxin-Producing Escherichia albertii Strains Isolated from Wild Birds in a Major Agricultural Region in California
Source: Microorganisms. 2023 Nov 18;11(11):2803. doi: 10.3390/microorganisms11112803 (PMC10673567; doi:10.3390/microorganisms11112803)
Supplement: Supplementary file 1 [file microorganisms-11-02803-s001.zip]

Archive with 1 entries (1 files):
- microorganisms-2641655-supplementary.pdf
